# Supplementary material for: Escitalopram alters tryptophan metabolism, plasma lipopolysaccharide, and the inferred functional potential of the gut microbiome in deer mice showing compulsive-like rigidity
Source: Acta Neuropsychiatr. 2025 Apr 3;37:e60. doi: 10.1017/neu.2025.16 (PMC13130255; doi:10.1017/neu.2025.16)
Supplement: Karsten et al. supplementary material 2 — Karsten et al. supplementary material [file S092427082500016Xsup002.zip]

Archive with 1 entries (1 files):
- Fig. S2.jpg
